# Supplementary material for: Gene Discovery and Advances in Finger Millet [Eleusine coracana (L.) Gaertn.] Genomics—An Important Nutri-Cereal of Future
Source: Front Plant Sci. 2016 Nov 9;7:1634. doi: 10.3389/fpls.2016.01634 (PMC5101212; doi:10.3389/fpls.2016.01634)
Supplement: Supplementary file 1 [file Table1.xlsx]

## Sheet: SSR primer seq in FM
Primer	Primer sequence	SSR motif	Product length
UGEP1F	TTCAGTGGTGACGGAAGTTCT	(TC)11	233
UGEP1R	GGCTCCATGAAGAGCTTGAC
UGEP3F	CCACGAGGCCATACTGAATAG	(CA)7N12(GA)15	206
UGEP3R	GATGGCCACTAGGGATGTTG
UGEP5F	TGTACACAACACCACACTGATG	(TC)12AC(TC)4	215
UGEP5R	TTGTTTGGACGTTGGATGTG
UGEP6F	AGCTGCAGTTTCAGTGGATTC	(GA)3TA(GA)9	229
UGEP6R	TCAACAAGGTGAAGCAGAGC
UGEP7F	GCCAACAGTTCGCTCTGC	(GA)14	500
UGEP7R	CTGTCTCCCGTTCTCTCCTG
UGEP8F	ATTTCCGCCATCACTCCAC	(GA)13	297
UGEP8R	AGACGCAAATGGGTAAATGTC
UGEP9F	GGTGGAGAAGGGAGAAGGAG	(GGA)7	239
UGEP9R	TTGAAGGCCCAATAGCTACG
UGEP10F	AAACGCGATGAATTTTAAGCTC	(GA)19	400
UGEP10R	CTATGTCGTGTCCCATGTCG
UGEP11F	CCTCGAGTGGGGATCCAG	(CT)12	153
UGEP11R	AAGACGCTGGTGGAAATAGC
UGEP12F	ATCCCCACCTACGAGATGC	(CT)22	230
UGEP12R	TCAAAGTGATGCGTCAGGTC
UGEP13F	AGCACGATCGAAATCCATTC	(TC)18	206
UGEP13R	AGATCTCGCAGCGGTTTATG
UGEP15F	AAGGCAATCTCGAATGCAAC	(CT)22	180
UGEP15R	AAGCCATGGATCCTTCCTTC
UGEP16F	TCTCCAGCTACATATGTTTTACT	(CT)14(AT)16	197
UGEP16R	ATATATGGGACAACCATCCA
UGEP17F	CATTGGTGTCGTTCACTTGG	(GTT)7	218
UGEP17R	TGCACCGTATGAGCAACAAG
UGEP18F	TTGCATGTGTTGCTTTTTGC	(CT)12	318
UGEP18R	TGTTCTTGATTGCAAACTGATG
UGEP19F	GGCAAGGATACCTTCATTCG	(GA)18	230
UGEP19R	TACCTCTGCTCTGCACATGG
UGEP20F	GGGGAAGGCAATGATATGTG	(GA)20	153
UGEP20R	TTGGGGAGTGCCAACAATAC
UGEP21F	CAATTGATGTCATTGGGACAAC	(GA)16	225
UGEP21R	GTATCCACCTGCATGCCAAC
UGEP22F	ACAGAGACACGGTGGAGGTG	(TC)29	227
UGEP22R	CACCATGTCATCGTCACCAG
UGEP24F	GCCTTTTGATTGTTCAACTCG	(GA)26	183
UGEP24R	CGTGATCCCTCTCCTCTCTG
UGEP25F	GTTCGGCCTCATCGTCAG	G8(GA)19	292
UGEP25R	TTTATCCGACGTGACAGGTG
UGEP26F	ATGGGGTTAGGGTTCGAGTC	(CGG)7	227
UGEP26R	TGTCCCTCACTCGTCTCCTC
UGEP27F	TTGCTCTGAGGTTGTGTTGC	(GA)19	247
UGEP27R	TCAAGCATAGTGCCCTCCTC
UGEP28F	GAAGTTGCCATCCATGCTTC	(TC)17	228
UGEP28R	AGGAACCGCCAGGAAATTAG
UGEP29F	TACCATTCCATTGCATCCAC	(CT)12	234
UGEP29R	TTAATTAGCACTTGGGCATGG
UGEP31F	ATGTTGATAGCCGGAAATGG	(GA)12	241
UGEP31R	CCGTGAGCCTCGAGTTTTAG
UGEP33F	TAGCCCGTTTGCTTGTTTTG	(TC)18	216
UGEP33R	AAGGCCCTAGAACGTCAAGC
UGEP34F	AAGATCCTCACACGCAAACAC	(CA)12	196
UGEP34R	ACCCTCAACTGGTGCCATAG
UGEP45F	GGTCTCTTCAAAGCCACTGC	(GA)13	216
UGEP45R	AACCAACCAATCCCAATATCC
UGEP46F	CAAGTCAAAACATTCAGATGG	(GA)14	163
UGEP46R	CCACTCCATTGTAGCGAAAC
UGEP47F	ACAGGCCCCATAAATTCCAC	(GA)18	198
UGEP47R	CCCCAATCATTCTTGTATGC
UGEP50F	CACCCAGACATGACCCTTTC	(CAA)7	249
UGEP50R	ACTAGTGCAGGGTGGTCTCG
UGEP51F	CAGCAGCACGACTGACCTG	(GT)11	299
UGEP51R	TGCCACCTGACTACTCTCTGC
UGEP52F	TCATGCTAGCTTCAACACAACC	(GA)16	215
UGEP52R	TGCTGGGTGAAACCCTAGAC
UGEP53F	TGCCACAACTGTCAACAAAAG	(AG)26	226
UGEP53R	CCTCGATGGCCATTATCAAG
UGEP54F	ACATTCCTGTTCGGGTTCTG	(GTT)8	222
UGEP54R	TCGTGCACCATACCAATAGC
UGEP56F	CTCCGATACAGGCGTAAAGG	(GT)12	162
UGEP56R	ACCATAATAGGGCCGCTTG
UGEP57F	CCATGGGTTCATCAAACACC	(AG)16	445
UGEP57R	ACATGAGCTCGCGTATTGC
UGEP58F	CATGGTGGTGGAGAGAAACC	(CA)15	194
UGEP58R	GCAATGGTGACATTGAGCTG
UGEP59F	ACGTGCTACGAGTGCTTGTG	(GA)11	248
UGEP59R	AAACCCTAAGCCCCTCAATC
UGEP60F	AGCTCTGCTTGGTGGAGAAG	(GA)37	240
UGEP60R	TTTTCTACTGGTGGGCGAAG
UGEP62F	GTGTGACGTGGCATACTTGG	(TC)13	194
UGEP62R	CACGCGAGGTAGGGTAGAAG
UGEP64F	GTCACGTCGATTGGAGTGTG	(CT)23	206
UGEP64R	TCTCACGTGCATTTAGTCATTG
UGEP65F	AGTGCTAGCTTCCCATCAGC	(CT)19	226
UGEP65R	ACCGAAACCCTTGTCAGTTC
UGEP66F	CAGATCTGGGTAGGGCTGTC	(AG)29	219
UGEP66R	GATGGTGGTTCATGCCAAC
UGEP67F	CTCCTGATGCAAGCAAGGAC	(TC)22TT(GT)5	229
UGEP67R	AGGTGCCGTAGTTTGTGCTC
UGEP68F	CGGTCAGCATATAACGAATGG	(CT)14	232
UGEP68R	TCATTGATGAATCCGACGTG
UGEP69F	GCATGAGCGGGAGAATAAAG	(GT)9AT(GT)7	171
UGEP69R	AGCTAGCCAGAAGGCATGAG
UGEP70F	TGTTGTCGCTGGACTCGTAG	(TCC)7	235
UGEP70R	AACCACACCCGGTTCCTC
UGEP73F	GGTCAAAGAGCTGGCTATCG	(CT)4CC(CT)10	229
UGEP73R	ACCAGAACCGAATCATGAGG
UGEP74F	AGATCTGGCACCCATTTCC	(CT)21	223
UGEP74R	AGTCATCGGGGAGGGAAG
UGEP75F	GCATTGGACGAAATAAATTGG	(AC)19(AT)29	400
UGEP75R	GCAAATGTGCATGGTAGCAC
UGEP76F	GCACGTACGGATTCACATTG	(CAG)7	168
UGEP76R	GGTACGGAGACATCGACACC
UGEP77F	TTCGCGCGAAATATAGGC	(CT)19	245
UGEP77R	CTCGTAAGCACCCACCTTTC
UGEP78F	AAGCAATCAACAAAGCCTTTTC	(GA)14	244
UGEP78R	TACAACGTCCAGGCAACAAG
UGEP79F	CCACTTTGCCGCTTGATTAG	(CT)12	173
UGEP79R	TGACATGAGAAGTGCCTTGC
UGEP80F	TCCTGATCATCCTCATCATCC	(CAT)7	185
UGEP80R	CCACTGTTTGAGCATGTTGG
UGEP81F	AAGGGCCATACCAACACTCC	(GT)12	192
UGEP81R	CACTCGAGAACCGACCTTTG
UGEP83F	TAAGCTACGGCAGCGTCAG	(GA)26	194
UGEP83R	TCTACGCGTACGTGACCATC
UGEP84F	GGAACTTCCGTCAGTCCTTG	(CT)24	195
UGEP84R	TGGGGAAGGTGTTGAATCTC
UGEP86F	ACTCCCCTCACTCCCACAC	(CCT)8	222
UGEP86R	CAGCCACCCTTGGACATC
UGEP87F	CTTCCCCGGACAAAGTGAAC	(TC)39	152
UGEP87R	AAGAGACAAGGCAGGGGAAG
UGEP88F	ACCTTGATCAGGGGTGCTC	(CT)20CC(CT)8	227
UGEP88R	TTTTGAGTTTGCTCCCATGAC
UGEP90F	GGCCTTTGCAGTCATGTGAG	(CT)11/(CT)8	232
UGEP90R	CGACTCCAGGTGTTGTTGG
UGEP91F	GTGGCGAGAGAGGATGATTC	(AC)8(AG)14	236
UGEP91R	TTCTCTAGCACGGCTTCACC
UGEP93F	TGGCCTCGTTAGGTGAAGTC	(TC)21	174
UGEP93R	AGCACCAAAACTCCCACAAC
UGEP95F	AGGGGACGCTTGGTTATTTG	(TC)14	208
UGEP95R	GCCTCTACCTGTCTCCGTTG
UGEP96F	TAATGGGCCTAATGGCAATG	(CT)10	211
UGEP96R	CAAAATCCGAGCCAAGATTC
UGEP97F	TTGAGCAAGGCTCCTCCTAC	(GT)8TT(GT)13	231
UGEP97R	TCAACTCCTCAACCCTTTGG
UGEP98F	GTCTTCCATTTGCAGCAACC	(GCC)8	223
UGEP98R	ACGCGTACTGACGTGCTTG
UGEP100F	TCAAGTGTTTCTGGCACTCG	(CT)12	223
UGEP100R	TGCAAAAGCTGGGAGTAACC
UGEP101F	GCTCACTTACCCATGGCTTC	(GA)7AA(GA)19	234
UGEP101R	GAAATGTGGGGCACATAAGG
UGEP102F	ATGCAGCCTTTGTCATCTCC	(TG)17	184
UGEP102R	GATGCCTTCCTTCCCTTCTC
UGEP103F	AGGGATGTCTTCAGCATTGG	(GTT)8	239
UGEP103R	ACCGTGCACCATATCAACAG
UGEP104F	TCAGCACCACCTGAATAGG	(CT)11	189
UGEP104R	AATAGGGAGGGCGAAGACTC
UGEP105F	CTCCCGCTGTCCCATATTAC	(GA)20	161
UGEP105R	TTTCTCCAGCCACAAAGGAC
UGEP106F	AATTCCATTCTCTCGCATCG	(AC)12	175
UGEP106R	TGCTGTGCTCCTCTGTTGAC
UGEP107F	TCATGCTCCATGAAGAGTGTG	(GA)15	224
UGEP107R	TGTCAAAAACCGGATCCAAG
UGEP108F	GTTGGCTGCTCTGCTTATCC	(CTG)6(CAG)2	150
UGEP108R	TATCTGCTTGTGCAGCTTCG
UGEP109F	ACGCGACTTTGACCTGCTAC	(GA)13	208
UGEP109R	AAAAGGACGGGAAAGGAGAG
UGEP110F	AAATTCGCATCCTTGCTGAC	(CT)12	192
UGEP110R	TGACAAGAGCACACCGACTC
UGEP111F	CTCTCCCTGAGTTGGTCTGC	(GAT)11	160
UGEP111R	TTGGTCAGAAGCATCAGGTG
ICECP 1 F	TCGTGCCCTTTCTCTCTCTC	(TG) 14	115
ICECP 1 R	TGCAATCTGATCAACAGCCG
ICECP 2 F	TTGACTTCCAGTACCCCGAG	(CA) 22	104
ICECP 2 R	GTTAGTGGAAAGGACCAAGCAG
ICECP 3 F	GCACATTGTTCCTCTTCCCTC	(CA) 16	137
ICECP 3 R	TGGTACATCTCAACATGGTTTCTC
ICECP 4 F	TCATGGCTGACCTCCCTTTC	(TC) 11	119
ICECP 4 R	TGCATCCCTTTTTGCTCTACTC
ICECP 5 F	CTCCTCTGGTCACCTTCCTC	(CA) 14	123
ICECP 5 R	CGAGGGAGAAAATCCGTTGG
ICECP 6 F	TTCTCTCCCACGTCGTTGTC	(TC) 13	120
ICECP 6 R	ATGTCGAAGGAGGAGCGTC
ICECP 7 F	GGTCGTGAGCTTGTCCATTC	(TG) 13	124
ICECP 7 R	AGAGAACCCAGAGGGAGTAG
ICECP 8 F	AAACCCACCCACCCATACTC	(AG) 12	217
ICECP 8 R	TCTATCTGCTGCCTGCTCTG
ICECP 9 F	TTTGGATCAGCCGTTTCGC	(AC) 11	177
ICECP 9 R	AGGTCTCCACATTCTCCAGC
ICECP 10 F	TGTAACAAGATGGCCGGAGG	(AC) 11	87
ICECP 10 R	ATCTACCGCGCAAGTACCAG
ICECP 11 F	CCAGAACCAAATCCGTCACC	(AG) 19	219
ICECP 11 R	ACCGAGCCCACTCAGTTATG
ICECP 12 F	TGCTTTACTGGCTCGATCTC	(GT) 12	105
ICECP 12 R	GGAGGAGGACGACACAAAAC
ICECP 13 F	GACCTTCTACTTGTTGTCTCTCC	(AG) 14	145
ICECP 13 R	TATGGCATGGAGACACTGGG
ICECP 14 F	AACCCGTGGCAGTGTTGC	(GA) 13	127
ICECP 14 R	AACCCTTCCCACTGTTCCTC
ICECP 15 F	GCTCCAAGTCTCTAGTTGTTGG	(GT) 15	111
ICECP 15 R	TCTCATCTCTATGGGCGTTCG
ICECP 16 F	GCCTTCTTCCTCACAGCATC	(CT) 11	155
ICECP 16 R	CAGGAGTAGAGCATGGACGG
ICECP 17 F	CATATGTAATAGCCAAACCCCC	(AC) 11	192
ICECP 17 R	GGGTTCCCGTTACCCTTACC
ICECP 18 F	GCGGATCATGTTGGGCATAAG	(AG) 23	155
ICECP 18 R	CTCGTGTCGTCGTCGTAGAG
ICECP 19 F	TGCTTGTTTGGATCTTGCTC	(AG) 13	140
ICECP 19 R	CGACCACCACTCTCTCTCTC
ICECP 20 F	TGCTTGTTTGGATCTTGCTC	(GA) 29	155
ICECP 20 R	GTAGAGACGACCGACCGAC
ICECP 21 F	CATGTGCACCCATGTGAACG	(CA) 17	102
ICECP 21 R	TGGCTGTGTCTGTGAGTGC
ICECP 22 F	GTTAATCGTGCTGGTCCTCG	(AG) 14	84
ICECP 22 R	ACCCCAACGATGTACTACCC
ICECP 23 F	TACCTTACTTATCCCGCGCC	(CA) 14	115
ICECP 23 R	CTGGACCTGGACGGATCG
ICECP 24 F	TCAATTTTGGGCTCGCCTTC	(CT) 12	240
ICECP 24 R	ACAGAAGATTGAACAGTGCGG
ICECP 25 F	TTCGATACGGGGCGAAAATG	(AC) 13	115
ICECP 25 R	CTGCTGCTGCTGCTCATC
ICECP 26 F	AGCAAGAGCAAGAGAAACAAG	(GAT) 11	119
ICECP 26 R	GCCAAGTCCTCAGTCAAGTC
ICECP 27 F	GTGAGGTTTGGTTGCGAGTG	(AG) 12	126
ICECP 27 R	TCGACCTCCCGTCCTCTG
ICECP 28 F	AGACGACTTCACGCAGCTC	(CA) 12	98
ICECP 28 R	GACACGAGCCGAAATGGAAC
ICECP 29 F	TACTGCTCTTGTAGCAGGGG	(AG) 24	112
ICECP 29 R	TAGTACGACGACGACCGACC
ICECP 30 F	ACAGTAGGAAATAAGTAATTGCATGAG	(AG) 13	221
ICECP 30 R	TGGCATGAACGTGTTGACAG
ICECP 31 F	CAATTGCCCCAAACTTGAATTG	(AC) 11	131
ICECP 31 R	AGGTACCCTGTGAAGTCATCC
ICECP 32 F	CCCAAGCGTCTCTCTCTCTC	(TG) 11	88
ICECP 32 R	TGTTCATACCTTACCAAAATAAATGG
ICECP 33 F	ATCGGACATCCTTTTCTGGC	(AC) 12	82
ICECP 33 R	ACTGTGTGTGTGTTTGTCGTG
ICECP 34 F	ACACGGGAAAACGGGAAAAC	(GTA) 11	165
ICECP 34 R	AGGAAGGAAGTATAGGGTAGGG
ICECP 35 F	TAGAAAGACGGGAAGGAGCC	(AG) 26	134
ICECP 35 R	CGACCGACCACCACCTAC
ICECP 36 F	GAAGTCCTCGTGTTGCATCC	(GA) 11	91
ICECP 36 R	CAAGCTCGGGCTCGTATAAC
ICECP 37 F	CGACACGGTTTCCATTGGTC	(TC) 12	93
ICECP 37 R	GCAAAGAGGTAGCGAAGCTG
ICECP 38 F	TGCATAGATTTGTGTTCTTTCTTGC	(AC) 20	142
ICECP 38 R	GGTCCGCATGTTAGTTACGTC
ICECP 39 F	TCCGAGAAACTTTGTGATCGG	(TG) 11	96
ICECP 39 R	GACTCCCCCTATCCACGTC
ICECP 40 F	CAAGTCACCGTTGTCGCAG	(AGG) 8	129
ICECP 40 R	ACTACTGCTTGCTCCTCGTC
ICECP 41 F	CAAGTCACCGTTGTCGCAG	(AAG) 8	131
ICECP 41 R	ACACTACTGCTTGCTCCTCG
ICECP 42 F	AGCTAGCCAGCCATTTGTCC	(TG) 13	86
ICECP 42 R	GCAAACGAACACAACAGTAACG
ICECP 43 F	TCTTTTGCTTGTTTGGATCTTACTC	(AG) 12	80
ICECP 43 R	CTCGCTCTCTCTGTCTCTCTC
ICECP 44 F	AGCTAGCCAGCCATTTGTCC	(TG) 13	83
ICECP 44 R	CAAACGACACAACAGTAACGC
ICECP 45 F	TCGAATTATTGGCGCACAGG	(AG) 18	137
ICECP 45 R	TCTGTGAGACGACCACGAC
ICECP 46 F	CCTCGTGTTGACGTGCAG	(AC) 12	121
ICECP 46 R	ACCACCGTGACCTTCCTTC
ICECP 47 F	AATCACAGCAACCAGCAATC	(CA) 21	84
ICECP 47 R	TCGAGCTGTGTGTGAGTGAG
ICECP 48 F	ACAGGAGCAGGTACAGATCG	(AC) 11	117
ICECP 48 R	TATCCAAACACAGCGTCAGC
ICECP 49 F	AAACGCGAGAGAGTACAGGG	(GA) 12	163
ICECP 49 R	CTCGTGTCGTCGTCGTAGAG
ICECP 50 F	CATCATTCTGCTTCCCCTGC	(AG) 17	119
ICECP 50 R	CGCGATGGATGATTGGATTG
ICECP 51 F	TGCAAGCGTGGCTTCATTC	(AG) 11	86
ICECP 51 R	GGTCCGTCGTGTTCCTACTG
ICECP 52 F	GGTGACCAGGATCATACCCC	(CA) 21	93
ICECP 52 R	GCTTTTACTTGAAGGCCCATTTG
ICECP 53 F	TCTCAGTGGTATTTTGGTCCC	(CA) 12	114
ICECP 53 R	AGGTTGGTGGATCTGGATTTTG
ICECP 54 F	CGCAAGCCGACAACAAAATG	(AG) 20	106
ICECP 54 R	AGAAGAAGCAGACACGACAG
ICECP 55 F	CGTGTCGGGGGAGATAGAG	(AG) 11	190
ICECP 55 R	TTAAAACCCCCGGTAACCCC
ICECP 56 F	ATCTCGTTGCATTCCGGTTG	(TG) 11	120
ICECP 56 R	TCAAGCCCTTATGCCCCC
ICECP 57 F	TGATGGTGGTTGCCAGGTTC	(CA) 11	118
ICECP 57 R	CCAAGTGGTGTCGAGGAAAG
ICECP 58 F	CGAATTCAGCTAGCGTGCC	(AC) 20	105
ICECP 58 R	GCTGAACCTTGTGCGGTG
ICECP 59 F	GAGTCGCAATAGCTGAAGGC	(CT) 11	110
ICECP 59 R	TCAACGACCGGACGAAGAC
ICECP 60 F	TAATTTGGGCTCGACCTTGC	(AC) 12	82
ICECP 60 R	CTTGTCGCGCGCATCATATC
ICECP 61 F	CGCCGTGCTCACATCAGG	(GA) 11	88
ICECP 61 R	CCCTGCTTGTCAGTTCCTTC
ICECP 62 F	ACAGACCTCCTCTCTCTCCC	(TG) 11	96
ICECP 62 R	ACCTGGATTGCTGATGGAGC
ICECP 63 F	ACCAGATCCACCCACCATATC	(AG) 13	119
ICECP 63 R	ATCCGTCCCCTCTCTCCTAC
ICECP 64 F	AGAAAACGGGAAAGATCCCAG	(AC) 17	96
ICECP 64 R	TTTCTCTGGCACCAGCAATC
ICECP 65 F	ACACTAGAAAGAGAGAGAGAGAGTG	(GA) 15	151
ICECP 65 R	GTAGTAGACGACCGACCGAC
ICECP 66 F	AGACAGCAGTTGTACCATCAC	(AC) 13	100
ICECP 66 R	CATGTTACGGAGAGGGGTCG
ICECP 67 F	TGGAGAGAGAGTATCGTTTTGC	(AG) 12	160
ICECP 67 R	TACGTACGGAACGGAACGG
ICECP 68 F	TGCATGTCATTAAAATGTATGTGTG	(AC) 15	83
ICECP 68 R	CTCAAAGCACCTCACAAGGC
ICECP 69 F	TCACACGCACACCCACAC	(CA) 12	120
ICECP 69 R	AGGCTCATATGTAATCCTAACCTAC
ICECP 70 F	TCAAGCTCGGGCTCGTATAG	(TC) 11	96
ICECP 70 R	AACTTGAAACCCGACGTTGC
ICECP 71 F	CTGAACGAAGGCCTGTTTCC	(AG) 12	98
ICECP 71 R	TGTGTTGATGTTGGGTGTGC
ICECP 72 F	TCCAATTCTGTCCCATCCCC	(TG) 13	98
ICECP 72 R	CGAACCACGTTGCTCACATC
ICECP 73 F	TGTTTCTGTGAGCTATCTTTGGC	(AC) 11	93
ICECP 73 R	AAGACCCTGGTACGCATCTC
ICECP 74 F	ATGCTCTTTCTCACGGAGCG	(GA) 11	191
ICECP 74 R	CGTGCGTTTGTCAAGTAGGG
ICECP 75 F	CAGCATCCTCCAAAAGAGGC	(CA) 13	118
ICECP 75 R	GATCCATGTTAGCGTGCGTG
ICECP 76 F	CCCATGACTACCGACAACCG	(GT) 15	250
ICECP 76 R	TAAATAGTCCGCCTCCCGTC
ICECP 77 F	CCGTCTCCCAATCCTACCTG	(AC) 14	104
ICECP 77 R	GGTGGTGGTTTCAGGCTTTC
ICECP 78 F	CCACCCTGAGTTGGATCTGG	(GT) 22	112
ICECP 78 R	TAACGTACCGACCGACCAC
ICECP 79 F	CGGAACCAAGAGACAATCGC	(CA) 13	111
ICECP 79 R	ATACCCAAGCCACAACATGC
ICECP 80 F	ACGAGAAAATGGAATCGCGG	(GA) 13	97
ICECP 80 R	CTTCTTGCTTGTGTCCTGCC
ICECP 81 F	TTCTAGCAGTGTGTGTGTGC	(TG) 18	128
ICECP 81 R	AATGAAGCAGTGGGAGGGTC
ICECP 82 F	AGGGGATGCTCCAAAGTCTC	(GT) 24	119
ICECP 82 R	GGAACCAGGAGACAATACGC
ICECP 83 F	TCGCTCTCTCTCTCTGTGTG	(CT) 13	149
ICECP 83 R	ATTTGTCTGTCTCGTATCTTACTAC
ICECP 84 F	TTCATGTGATGCAAGCCACC	(TC) 12	103
ICECP 84 R	CAGGCAAGATGCTGTTCTGG
ICECP 85 F	CAGCAGCATCTATTTTCCATTGAC	(TC) 14	96
ICECP 85 R	GAAGAGAGGGAGCTTCGCC
ICECP 86 F	TGTGAGTTCCTCTCTCTCTCTC	(TG) 11	80
ICECP 86 R	CCTAAGCAGGTTGCGTCTTG
ICECP 87 F	ATCACTAAAGACCATAGCCAACC	(AC) 12	80
ICECP 87 R	CGTCATTCCTCTAGCGTGTG
ICECP 88 F	GCTTCATGGGAGAAACTTGGG	(GA) 19	158
ICECP 88 R	CTTGCCGCCTCTCTCTCTG
ICECP 89 F	CCACCAGAATCCAATGGCAC	(GA) 11	128
ICECP 89 R	TCGACTTTGTTTGCATGCTG
ICECP 90 F	ATTCATCGACTCCCCAGTCC	(TG) 17	220
ICECP 90 R	AGCATGGACGAAGCGAAATC
ICECP 91 F	AGATGAAAATGACTCGGTCTTGAG	(GT) 11	127
ICECP 91 R	CTTCTCAGTCCTTCACCCCC
ICECP 92 F	CCCGTTTCCACCATCACAAC	(AG) 26	237
ICECP 92 R	GTACGACGACGACCGACC
ICECP 93 F	AAGGAAGGAGAGGGCTCCAC	(AC) 12	167
ICECP 93 R	AGGGCCCACAGATAAACCTC
ICECP 94 F	TGCTGGAGATCGCTGAAAAG	(GT) 12	128
ICECP 94 R	CGACCTTGCTTGCAAAAACC
ICECP 95 F	GATGGCGGTTGTGATATACGG	(GA) 14	101
ICECP 95 R	GTCACCACTCCTCTCATCC
ICECP 96 F	AGCAGGTCAGTAAGCTAGGC	(TC) 12	134
ICECP 96 R	CTCCGTGTGTCGTCGTAGAG
ICECP 97 F	GTTACTTGGTAAACCGCCCC	(AG) 12	122
ICECP 97 R	AGTGTAGGAGTCAAAACAAAGC
ICECP 98 F	CGAGTGAGTGTTCGTGTGTG	(AC) 12	191
ICECP 98 R	TGCATGAAATAGATGGGCCG
ICECP 99 F	ATCGACCTTTCCCTTCCTCC	(TC) 11 (TG)13	125
ICECP 99 R	TACTACAAGGGAGTTGGGCG
ICECP 100 F	CACTCTCTCTCGCTCTCTCAC	(CT) 14	83
ICECP 100 R	CCGACCACGCACCGATTG
ICECP 101 F	AGGTTGTCGAACTGGAGACC	(AAC) 16	182
ICECP 101 R	TAGCTGACCTATCGACGTGC
ECS1001F	GTG AAG TCA TCA TCG CCC TT	(CTT)6cagagtcaggtcaaggcctccatcctcggcaggtgccgcatcatcagcggggggagcgtcggcgtcggcgtcggcatcgtcgaccttctttga(CTT)6	231	55.695
ECS1001R	ATA CGG CTC AGT CCC ATA CG
ECS1002F	GAT GGA GGA AGC CTA CTA TGA A	(TG)11cagta(GT)10	206	54.985
ECS1002R	CAA ACA CAC ACA CAC ACA CAC A
ECS1003F	CCA AGC ACG ACG ACA TCT AC	(ATC)6ccaaccaaccc(ACCA)5	99	54.9
ECS1003R	AGA AGT CGG AAA ACG AAC GA
ECS1004F	GAG GAG AGA GGG AGA GCG TC	(GA)21	185	56.72
ECS1004R	GCC CAT CTG AAA CCC TAA CA
ECS1005F	GTG GTT CAT GGG CAT CAT TC	(ACACCA)5	99	55.275
ECS1005R	CCA CAA GCC CTC GTT CAC
ECS1006F	GAG GAG TGA CTG CAT CGT GA	(GA)16	102	55.165
ECS1006R	CAA CAA TAG CCC AAA TGC CT
ECS1007F	GGG AGC AAT ATC CAA GCA AA	(ACTGAG)5	104	53.88
ECS1007R	GCT ATA ACC GGC ATT CCA GA
ECS1008F	TTG AAG CCT ACT TGA CCG CT	(TCC)7(CT)14*	109	55.65
ECS1008R	TTC CAT GGA GCC CAC TTA AC
ECS1009F	ACG GCC ACA CGA CTG AAG	(GACCT)5	99	58.245
ECS1009R	GGT CAG GTC AGG TCA GGT CA
ECS1010F	GGG TCA AAC AAA TCC ACC AC	(CTT)10	109	54.145
ECS1010R	GCT CGC TTA TTT CGG AAG TG
ECS1011F	CAC CTA CCT CCG CCT CTT C	(CCA)8	99	56.75
ECS1011R	GCC GTG GAA GTA GAG GAT CA
ECS1012F	TGG CAA AAG ACT GAA GAG CA	(AATA)6	205	53.875
ECS1012R	GCG TTG TTC GAT CAT TCA GA
ECS1013F	ATC CAA TCC AAT CCA ATC CA	(TCT)16	139	54.23
ECS1013R	CGT CCA GAG TTA ACC ACC GT
ECS1014F	TAG ATC CGT CAA GGA CCA CC	(ATGCT)5	102	55.835
ECS1014R	CAC AAC ACC CAG CAT AGC AT
ECS1015F	CTC CCC ATT CTT ATC CCC AT	(CT)15	104	54.085
ECS1015R	CTG CGT GTG CTT GAC AAT TT
ECS1016F	TCT GGC TCA TTT CCT GTC CT	(AATCT)5	137	54.605
ECS1016R	CAA GCG TGA TTT TCC TGT GA

## Sheet: Primers polymorphic from variou
Table S1: Sequence details of polymorphic genomic SSRs in finger millet
Author details	SSR markers	Primer sequence	SSR motif	Tm value of primer(C0)	Amplicon size (bp)
Ramadoss, 2014	ECS 201F	TAG ATC CGT CAA GGA CCA CC	(ATGCT)5	55.64	109
	ECS 201R	CAC AAC ACC CAG CAT AGC AT
	ECS 204F	GTC GTC CAC CAT GAA GCT G	(TGAT)5	54.15	105
	ECS 204R	CCC AAG CAC ATC ATG TAA GC
	ECS207F	CCA CCA GAC AGA CGA GGA AT	(AGC)6	54.2	256
	ECS 207R	TAT CTC CGC CAT CCA ATA GC
	ECS 208F	CTC CGA TAC AGG CGT AAA GG	(GT)11	54.92	162
	ECS 208R	ACC ATA ATA GGG CCG CTT G
	ECS 209F	GTA TCA GAT TTT CCT GGC CC	(TC)9	52.94	99
	ECS 209R	CTT GAT AAT GAA TGG AGG CAC A
	ECS 211F	CTT GGG AGG AGA ACA ACC TG	(CGC)6	55.81	100
	ECS 211R	TCG CAA AAC TCA CAG ACA GC
	ECS 213F	CCT ATC AAC AAA AGC ACG CA	(TGTCG)5	56.79	140
	ECS 213R	CTC CAC ACC GAC CAG CTT A
	ECS 216F	TCT GGC TCA TTT CCT GTC CT	(AATCT)5	53.38	115
	ECS 216R	CAA GCG TGA TTT TCC TGT GA
	ECS 218F	TCT CTC TCT CTC TCT CTC TCT ACG TC	(TC)10	56.93	99
	ECS 218R	TGC CCT GCT GTC GAT CAA T
	ECS 219F	AGC ACC TTC ACA TGC ACC	(ATC)7	52.65	104
	ECS 219R	CGG ATC ACC ACG TCA TTA AA
	ECS 220F	CTT GGT TGG TTG GTT GCT TT	(AGAC)5	56.43	101
	ECS 220R	ACA ACA AAC TGC ACT GCC TG
	ECS 222F	TCT CTC TCT CTC TCT CTC TCA GAC TAC	(TC)10	52.99	103
	ECS 222R	GTG CCC GAA TCG AGT AAA AT
	ECS 226F	TTC GGT AGC CAT TTC TCT GTC	(GA)10	54.94	107
	ECS 226R	CAA TGT TGC CCA GGA CCT AT
	ECS 227F	TTT TGG GGT GGA GTT TCT TG	(TTA)7	53.76	114
	ECS 227R	CTC AAC GAA TTC CTT CCA GC
	ECS 228F	GCA GGT CGT CTC TGA ACC TC	(GGA)6	57.34	255
	ECS 228R	TCT CCC TCA ACG TCT CTC GT
	ECS 232F	GCG TCC CAT CTC TTC TTC AG	(CGA)6	57.18	275
	ECS 232R	ACT CCA CCG AAA GTC ACC AC
	ECS 233F	AAT TCC ATT CTC TCG CAT CG		57.45	175
	ECS 233R	TGC TGT GCT CCT CTG TTG AC
	ECS 234F	CGG TCA GCA TAT AAC GAA TGG		52.69	232
	ECS 234R	TCA TTG ATG AAT CCG ACG TG
	ECS 237F	ATC GCC GGT CCT TTT TCA T	(CAA)6	58.24	99
	ECS 237R	GGT GGT TGC ACA CGT AGA GG
	ECS 241F	GCA ATG TCT ACC AGA TGA TGA TG	(GAT)6	52	101
	ECS 241R	TGC ATG TTT CTG TTA AAT GCC
	ECS 244F	CAT CAT CAA ATC ATG CAG CAG	(CCA)6	55.05	103
	ECS 244R	ATT GCC ATT GGT GGT GGT
	ECS 245F	ACT TCC TCG CCG AAA TCC	(CAA)6	54.64	105
	ECS 245R	CCG GAG ATT CAT CTT CCT CC
	ECS 246F	AAA CAA CCC TAA GCT CAC CG	(CGC)6	56.3	104
	ECS 246R	ATG CGA CGA AGG GAG TGA T
Musia, 2013	ICECP 1F	TCGTGCCCTTTCTCTCTCTC	(TG) 14		115
	ICECP 1R	TGCAATCTGATCAACAGCCG
	ICECP 3F	GCACATTGTTCCTCTTCCCTC	(CA) 16		137
	ICECP 3R	TGGTACATCTCAACATGGTTTCTC
	ICECP 4F	TCATGGCTGACCTCCCTTTC	(TC) 11		119
	ICECP 4R	TGCATCCCTTTTTGCTCTACTC
	ICECP 5F	CTCCTCTGGTCACCTTCCTC	(CA) 14		123
	ICECP 5R	CGAGGGAGAAAATCCGTTGG
	ICECP 11F	CCAGAACCAAATCCGTCACC	(AG) 19		219
	ICECP 11R	ACCGAGCCCACTCAGTTATG
	ICECP 37F	CGACACGGTTTCCATTGGTC	(TC) 12		93
	ICECP 37R	GCAAAGAGGTAGCGAAGCTG
	ICECP 40F	CAAGTCACCGTTGTCGCAG	(AGG) 8		129
	ICECP 40R	ACTACTGCTTGCTCCTCGTC
	ICECP 42F	AGCTAGCCAGCCATTTGTCC	(TG) 13		86
	ICECP 42R	GCAAACGAACACAACAGTAACG
	ICECP 43F	TCTTTTGCTTGTTTGGATCTTACTC	(AG) 12		80
	ICECP 43R	CTCGCTCTCTCTGTCTCTCTC
	ICECP 44F	AGCTAGCCAGCCATTTGTCC	(TG) 13		83
	ICECP 44R	CAAACGACACAACAGTAACGC
	ICECP 46F	CCTCGTGTTGACGTGCAG	(AC) 12		121
	ICECP 46R	ACCACCGTGACCTTCCTTC
	ICECP 47F	AATCACAGCAACCAGCAATC	(CA) 21		84
	ICECP 47R	TCGAGCTGTGTGTGAGTGAG
	ICECP 48F	ACAGGAGCAGGTACAGATCG	(AC) 11		117
	ICECP 48R	TATCCAAACACAGCGTCAGC
	ICECP 50F	CATCATTCTGCTTCCCCTGC	(AG) 17		119
	ICECP 50R	CGCGATGGATGATTGGATTG
	ICECP 52F	GGTGACCAGGATCATACCCC	(CA) 21		93
	ICECP 52R	GCTTTTACTTGAAGGCCCATTTG
	ICECP 53F	TCTCAGTGGTATTTTGGTCCC	(CA) 12		114
	ICECP 53R	AGGTTGGTGGATCTGGATTTTG
	ICECP 54F	CGCAAGCCGACAACAAAATG	(AG) 20		106
	ICECP 54R	AGAAGAAGCAGACACGACAG
	ICECP 56F	ATCTCGTTGCATTCCGGTTG	(TG) 11		120
	ICECP 56R	TCAAGCCCTTATGCCCCC
	ICECP 57F	TGATGGTGGTTGCCAGGTTC	(CA) 11		118
	ICECP 57R	CCAAGTGGTGTCGAGGAAAG
	ICECP 58F	CGAATTCAGCTAGCGTGCC	(AC) 20		105
	ICECP 58R	GCTGAACCTTGTGCGGTG
	ICECP 59F	GAGTCGCAATAGCTGAAGGC	(CT) 11		110
	ICECP 59R	TCAACGACCGGACGAAGAC
	ICECP 61F	CGCCGTGCTCACATCAGG	(GA) 11		88
	ICECP 61R	CCCTGCTTGTCAGTTCCTTC
	ICECP 62F	ACAGACCTCCTCTCTCTCCC	(TG) 11		96
	ICECP 62R	ACCTGGATTGCTGATGGAGC
	ICECP 63F	ACCAGATCCACCCACCATATC	(AG) 13		119
	ICECP 63R	ATCCGTCCCCTCTCTCCTAC
	ICECP 64F	AGAAAACGGGAAAGATCCCAG	(AC) 17		96
	ICECP 64R	TTTCTCTGGCACCAGCAATC
	ICECP 66F	AGACAGCAGTTGTACCATCAC	(AC) 13		100
	ICECP 66R	CATGTTACGGAGAGGGGTCG
	ICECP 67F	TGGAGAGAGAGTATCGTTTTGC	(AG) 12		160
	ICECP 67R	TACGTACGGAACGGAACGG
	ICECP 68F	TGCATGTCATTAAAATGTATGTGTG	(AC) 15		83
	ICECP 68R	CTCAAAGCACCTCACAAGGC
	ICECP 69F	TCACACGCACACCCACAC	(CA) 12		120
	ICECP 69R	AGGCTCATATGTAATCCTAACCTAC
	ICECP 70F	TCAAGCTCGGGCTCGTATAG	(TC) 11		96
	ICECP 70R	AACTTGAAACCCGACGTTGC
	ICECP 71F	CTGAACGAAGGCCTGTTTCC	(AG) 12		98
	ICECP 71R	TGTGTTGATGTTGGGTGTGC
	ICECP 72F	TCCAATTCTGTCCCATCCCC	(TG) 13		98
	ICECP 72R	CGAACCACGTTGCTCACATC
	ICECP 73F	TGTTTCTGTGAGCTATCTTTGGC	(AC) 11		93
	ICECP 73R	AAGACCCTGGTACGCATCTC
	ICECP 80F	ACGAGAAAATGGAATCGCGG	(GA) 13		97
	ICECP 80R	CTTCTTGCTTGTGTCCTGCC
	ICECP 81F	TTCTAGCAGTGTGTGTGTGC	(TG) 18		128
	ICECP 81R	AATGAAGCAGTGGGAGGGTC
	ICECP 82F	AGGGGATGCTCCAAAGTCTC	(GT) 24		119
	ICECP 82R	GGAACCAGGAGACAATACGC
	ICECP 84F	TTCATGTGATGCAAGCCACC	(TC) 12		103
	ICECP 84R	CAGGCAAGATGCTGTTCTGG
	ICECP 85F	CAGCAGCATCTATTTTCCATTGAC	(TC) 14		96
	ICECP 85R	GAAGAGAGGGAGCTTCGCC
	ICECP 89F	CCACCAGAATCCAATGGCAC	(GA) 11		128
	ICECP 89R	TCGACTTTGTTTGCATGCTG
	ICECP 90F	ATTCATCGACTCCCCAGTCC	(TG) 17		220
	ICECP 90R	AGCATGGACGAAGCGAAATC
	ICECP 91F	AGATGAAAATGACTCGGTCTTGAG	(GT) 11		127
	ICECP 91R	CTTCTCAGTCCTTCACCCCC
	ICECP 92F	CCCGTTTCCACCATCACAAC	(AG) 26		237
	ICECP 92R	GTACGACGACGACCGACC
	ICECP 93F	AAGGAAGGAGAGGGCTCCAC	(AC) 12		167
	ICECP 93R	AGGGCCCACAGATAAACCTC
	ICECP 95F	GATGGCGGTTGTGATATACGG	(GA) 14		101
	ICECP 95R	GTCACCACTCCTCTCATCC
	ICECP 96F	AGCAGGTCAGTAAGCTAGGC	(TC) 12		134
	ICECP 96R	CTCCGTGTGTCGTCGTAGAG
	ICECP 97F	GTTACTTGGTAAACCGCCCC	(AG) 12		122
	ICECP 97R	AGTGTAGGAGTCAAAACAAAGC
	ICECP 98F	CGAGTGAGTGTTCGTGTGTG	(AC) 12		191
	ICECP 98R	TGCATGAAATAGATGGGCCG
	ICECP 99F	ATCGACCTTTCCCTTCCTCC	(TC) 11 (TG)13		125
	ICECP 99R	TACTACAAGGGAGTTGGGCG
	ICECP 101F	AGGTTGTCGAACTGGAGACC	(AAC) 16		182
	ICECP 101R	TAGCTGACCTATCGACGTGC
Dida et al., 2007	UGEP1F	TTCAGTGGTGACGGAAGTTCT	(TC)11		233
	UGEP1R	GGCTCCATGAAGAGCTTGAC
	UGEP3F	CCACGAGGCCATACTGAATAG	(CA)7N12(GA)15		206
	UGEP3R	GATGGCCACTAGGGATGTTG
	UGEP5F	TGTACACAACACCACACTGATG	(TC)12AC(TC)4		215
	UGEP5R	TTGTTTGGACGTTGGATGTG
	UGEP6F	AGCTGCAGTTTCAGTGGATTC	(GA)3TA(GA)9		229
	UGEP6R	TCAACAAGGTGAAGCAGAGC
	UGEP8F	ATTTCCGCCATCACTCCAC	(GA)13		297
	UGEP8R	AGACGCAAATGGGTAAATGTC
	UGEP10F	AAACGCGATGAATTTTAAGCTC	(GA)19		400
	UGEP10R	CTATGTCGTGTCCCATGTCG
	UGEP11F	CCTCGAGTGGGGATCCAG	(CT)12		153
	UGEP11R	AAGACGCTGGTGGAAATAGC
	UGEP12F	ATCCCCACCTACGAGATGC	(CT)22		230
	UGEP12R	TCAAAGTGATGCGTCAGGTC
	UGEP15F	AAGGCAATCTCGAATGCAAC	(CT)22		180
	UGEP15R	AAGCCATGGATCCTTCCTTC
	UGEP17F	CATTGGTGTCGTTCACTTGG	(GTT)7		218
	UGEP17R	TGCACCGTATGAGCAACAAG
	UGEP18F	TTGCATGTGTTGCTTTTTGC	(CT)12		318
	UGEP18R	TGTTCTTGATTGCAAACTGATG
	UGEP19F	GGCAAGGATACCTTCATTCG	(GA)18		230
	UGEP19R	TACCTCTGCTCTGCACATGG
	UGEP20F	GGGGAAGGCAATGATATGTG	(GA)20		153
	UGEP20R	TTGGGGAGTGCCAACAATAC
	UGEP21F	CAATTGATGTCATTGGGACAAC	(GA)16		225
	UGEP21R	GTATCCACCTGCATGCCAAC
	UGEP24F	GCCTTTTGATTGTTCAACTCG	(GA)26		183
	UGEP24R	CGTGATCCCTCTCCTCTCTG
	UGEP26F	ATGGGGTTAGGGTTCGAGTC	(CGG)7		227
	UGEP26R	TGTCCCTCACTCGTCTCCTC
	UGEP27F	TTGCTCTGAGGTTGTGTTGC	(GA)19		247
	UGEP27R	TCAAGCATAGTGCCCTCCTC
	UGEP28F	GAAGTTGCCATCCATGCTTC	(TC)17		228
	UGEP28R	AGGAACCGCCAGGAAATTAG
	UGEP31F	ATGTTGATAGCCGGAAATGG	(GA)12		241
	UGEP31R	CCGTGAGCCTCGAGTTTTAG
	UGEP33F	TAGCCCGTTTGCTTGTTTTG	(TC)18		216
	UGEP33R	AAGGCCCTAGAACGTCAAGC
	UGEP45F	GGTCTCTTCAAAGCCACTGC	(GA)13		216
	UGEP45R	AACCAACCAATCCCAATATCC
	UGEP46F	CAAGTCAAAACATTCAGATGG	(GA)14		163
	UGEP46R	CCACTCCATTGTAGCGAAAC
	UGEP47F	ACAGGCCCCATAAATTCCAC	(GA)18		198
	UGEP47R	CCCCAATCATTCTTGTATGC
	UGEP51F	CAGCAGCACGACTGACCTG	(GT)11		299
	UGEP51R	TGCCACCTGACTACTCTCTGC
	UGEP52F	TCATGCTAGCTTCAACACAACC	(GA)16		215
	UGEP52R	TGCTGGGTGAAACCCTAGAC
	UGEP53F	TGCCACAACTGTCAACAAAAG	(AG)26		226
	UGEP53R	CCTCGATGGCCATTATCAAG
	UGEP56F	CTCCGATACAGGCGTAAAGG	(GT)12		162
	UGEP56R	ACCATAATAGGGCCGCTTG
	UGEP57F	CCATGGGTTCATCAAACACC	(AG)16		445
	UGEP57R	ACATGAGCTCGCGTATTGC
	UGEP58F	CATGGTGGTGGAGAGAAACC	(CA)15		194
	UGEP58R	GCAATGGTGACATTGAGCTG
	UGEP59F	ACGTGCTACGAGTGCTTGTG	(GA)11		248
	UGEP59R	AAACCCTAAGCCCCTCAATC
	UGEP60F	AGCTCTGCTTGGTGGAGAAG	(GA)37		240
	UGEP60R	TTTTCTACTGGTGGGCGAAG
	UGEP62F	GTGTGACGTGGCATACTTGG	(TC)13		194
	UGEP62R	CACGCGAGGTAGGGTAGAAG
	UGEP64F	GTCACGTCGATTGGAGTGTG	(CT)23		206
	UGEP64R	TCTCACGTGCATTTAGTCATTG
	UGEP65F	AGTGCTAGCTTCCCATCAGC	(CT)19		226
	UGEP65R	ACCGAAACCCTTGTCAGTTC
	UGEP66F	CAGATCTGGGTAGGGCTGTC	(AG)29		219
	UGEP66R	GATGGTGGTTCATGCCAAC
	UGEP67F	CTCCTGATGCAAGCAAGGAC	(TC)22TT(GT)5		229
	UGEP67R	AGGTGCCGTAGTTTGTGCTC
	UGEP68F	CGGTCAGCATATAACGAATGG	(CT)14		232
	UGEP68R	TCATTGATGAATCCGACGTG
	UGEP70F	TGTTGTCGCTGGACTCGTAG	(TCC)7		235
	UGEP70R	AACCACACCCGGTTCCTC
	UGEP73F	GGTCAAAGAGCTGGCTATCG	(CT)4CC(CT)10		229
	UGEP73R	ACCAGAACCGAATCATGAGG
	UGEP74F	AGATCTGGCACCCATTTCC	(CT)21		223
	UGEP74R	AGTCATCGGGGAGGGAAG
	UGEP76F	GCACGTACGGATTCACATTG	(CAG)7		168
	UGEP76R	GGTACGGAGACATCGACACC
	UGEP77F	TTCGCGCGAAATATAGGC	(CT)19		245
	UGEP77R	CTCGTAAGCACCCACCTTTC
	UGEP78F	AAGCAATCAACAAAGCCTTTTC	(GA)14		244
	UGEP78R	TACAACGTCCAGGCAACAAG
	UGEP79F	CCACTTTGCCGCTTGATTAG	(CT)12		173
	UGEP79R	TGACATGAGAAGTGCCTTGC
	UGEP80F	TCCTGATCATCCTCATCATCC	(CAT)7		185
	UGEP80R	CCACTGTTTGAGCATGTTGG
	UGEP81F	AAGGGCCATACCAACACTCC	(GT)12		192
	UGEP81R	CACTCGAGAACCGACCTTTG
	UGEP83F	TAAGCTACGGCAGCGTCAG	(GA)26		194
	UGEP83R	TCTACGCGTACGTGACCATC
	UGEP84F	GGAACTTCCGTCAGTCCTTG	(CT)24		195
	UGEP84R	TGGGGAAGGTGTTGAATCTC
	UGEP87F	CTTCCCCGGACAAAGTGAAC	(TC)39		152
	UGEP87R	AAGAGACAAGGCAGGGGAAG
	UGEP90F	GGCCTTTGCAGTCATGTGAG	(CT)11/(CT)8		232
	UGEP90R	CGACTCCAGGTGTTGTTGG
	UGEP95F	AGGGGACGCTTGGTTATTTG	(TC)14		208
	UGEP95R	GCCTCTACCTGTCTCCGTTG
	UGEP96F	TAATGGGCCTAATGGCAATG	(CT)10		211
	UGEP96R	CAAAATCCGAGCCAAGATTC
	UGEP97F	TTGAGCAAGGCTCCTCCTAC	(GT)8TT(GT)13		231
	UGEP97R	TCAACTCCTCAACCCTTTGG
	UGEP98F	GTCTTCCATTTGCAGCAACC	(GCC)8		223
	UGEP98R	ACGCGTACTGACGTGCTTG
	UGEP100F	TCAAGTGTTTCTGGCACTCG	(CT)12		223
	UGEP100R	TGCAAAAGCTGGGAGTAACC
	UGEP102F	ATGCAGCCTTTGTCATCTCC	(TG)17		184
	UGEP102R	GATGCCTTCCTTCCCTTCTC
	UGEP103F	AGGGATGTCTTCAGCATTGG	(GTT)8		239
	UGEP103R	ACCGTGCACCATATCAACAG
	UGEP104F	TCAGCACCACCTGAATAGG	(CT)11		189
	UGEP104R	AATAGGGAGGGCGAAGACTC
	UGEP105F	CTCCCGCTGTCCCATATTAC	(GA)20		161
	UGEP105R	TTTCTCCAGCCACAAAGGAC
	UGEP106F	AATTCCATTCTCTCGCATCG	(AC)12		175
	UGEP106R	TGCTGTGCTCCTCTGTTGAC
	UGEP107F	TCATGCTCCATGAAGAGTGTG	(GA)15		224
	UGEP107R	TGTCAAAAACCGGATCCAAG
	UGEP108F	GTTGGCTGCTCTGCTTATCC	(CTG)6(CAG)2		150
	UGEP108R	TATCTGCTTGTGCAGCTTCG
	UGEP109F	ACGCGACTTTGACCTGCTAC	(GA)13		208
	UGEP109R	AAAAGGACGGGAAAGGAGAG
	UGEP110F	AAATTCGCATCCTTGCTGAC	(CT)12		192
	UGEP110R	TGACAAGAGCACACCGACTC
